# Supplementary material for: Rate of cesarean section among breech deliveries in Ethiopia: a systematic review and meta-analysis
Source: Front Surg. 2025 Jan 17;11:1283965. doi: 10.3389/fsurg.2024.1283965 (PMC11782149; doi:10.3389/fsurg.2024.1283965)
Supplement: Supplementary file 1 [file Datasheet1.xlsx]

## Sheet: WOS
Entitlements	Type	Search Query	Database	Results	Date Run
- WOS.SCI: 1970 to 2023 - WOS.AHCI: 1975 to 2023 - WOS.ESCI: 2018 to 2023 - WOS.ISTP: 1990 to 2023 - WOS.SSCI: 1970 to 2023 - WOS.ISSHP: 1990 to 2023	Search	cesarean section (All Fields) AND breech presentation (All Fields) AND Ethiopia (All Fields)	Web of Science Core Collection	5	Sat Aug 26 2023 20:13:15 GMT+0100 (British Summer Time)
- WOS.SCI: 1970 to 2023 - WOS.AHCI: 1975 to 2023 - WOS.ESCI: 2018 to 2023 - WOS.ISTP: 1990 to 2023 - WOS.SSCI: 1970 to 2023 - WOS.ISSHP: 1990 to 2023	Search	C-section (All Fields) AND breech (All Fields) AND Ethiopia (All Fields)	Web of Science Core Collection	0	Sat Aug 26 2023 20:13:48 GMT+0100 (British Summer Time)
- WOS.SCI: 1970 to 2023 - WOS.AHCI: 1975 to 2023 - WOS.ESCI: 2018 to 2023 - WOS.ISTP: 1990 to 2023 - WOS.SSCI: 1970 to 2023 - WOS.ISSHP: 1990 to 2023	Search	C section (All Fields) AND breech (All Fields) AND Ethiopia (All Fields)	Web of Science Core Collection	2	Sat Aug 26 2023 20:13:53 GMT+0100 (British Summer Time)
- WOS.SCI: 1970 to 2023 - WOS.AHCI: 1975 to 2023 - WOS.ESCI: 2018 to 2023 - WOS.ISTP: 1990 to 2023 - WOS.SSCI: 1970 to 2023 - WOS.ISSHP: 1990 to 2023	Search	C section or cesarean section or C$S (All Fields) AND breech (All Fields) AND Ethiopia (All Fields)	Web of Science Core Collection	7	Sat Aug 26 2023 20:14:20 GMT+0100 (British Summer Time)
- WOS.SCI: 1970 to 2023 - WOS.AHCI: 1975 to 2023 - WOS.ESCI: 2018 to 2023 - WOS.ISTP: 1990 to 2023 - WOS.SSCI: 1970 to 2023 - WOS.ISSHP: 1990 to 2023	Search	C$section or cesarean section or C$S (All Fields) AND breech (All Fields) AND Ethiopia (All Fields)	Web of Science Core Collection	7	Sat Aug 26 2023 20:14:30 GMT+0100 (British Summer Time)

## Sheet: Medline
Ovid MEDLINE(R) ALL <1946 to August 25, 2023>
1	(C$S or C$section or cesarian Section).mp. [mp=title, book title, abstract, original title, name of substance word, subject heading word, floating sub-heading word, keyword heading word, organism supplementary concept word, protocol supplementary concept word, rare disease supplementary concept word, unique identifier, synonyms, population supplementary concept word, anatomy supplementary concept…	78595
2	exp Breech Presentation/	3355
3	Ethiopia/	19444
4	1 and 2 and 3	56

## Sheet: Embase
Embase Classic+Embase <1947 to 2023 August 25>
1	(c-section or C$S or cesarean section).mp. [mp=title, abstract, heading word, drug trade name, original title, device manufacturer, drug manufacturer, device trade name, keyword heading word, floating subheading word, candidate term word]	250676
2	exp cesarean section/	132360
3	breech delivery.mp. or exp breech extraction/	2902
4	exp Ethiopia/	27869
5	exp Ethiopia/	27869
6	1 and 3 and 4	4
